# Supplementary material for: Countdown to 2015 country case studies: systematic tools to address the “black box” of health systems and policy assessment
Source: BMC Public Health. 2016 Sep 12;16(Suppl 2):790. doi: 10.1186/s12889-016-3402-5 (PMC5025822; doi:10.1186/s12889-016-3402-5)
Supplement: Additional file 2: — Policy and Programme Timeline Tool. (XLS 39 kb) [file 12889_2016_3402_MOESM2_ESM.xlsx]

## Sheet: CD Policy&Program Timeline Tool
CD HSP Tool 1: Policy & Program Timeline
		Pre-2000	2000-2005	2006-2010	Post-2010	NOTES
National context (Level 1)
Macro Health Systems and Governance (Level 2)
Macro HIV/AIDS, Malaria & TB (Level 2)
Health System Building Blocks (Level 3)
Health System Financing
Health Workforce
Infrastrature and Commodities
Participatory community empowerment / Community-based behaviour change
Health Information Systems
High Impact Policies Specific to RMNCH (Level 4)
Element along the Continuum of Care	Key Health Policies and Packages
4.1 Reproductive	Specific Reproductive Health Policies & Strategies & Reports
	4.1.1 Access to sexual and reproductive health services eg Injectable contraception - eg lowest cadres authorised to administer 4.1.2 Legal basis for safe abortion, and policies/programmes for post abortion care 4.1.3 Commodities eg contraception stock-out policies
4.2 Maternal	Specific Maternal Health Policies & Strategies & Reports
	4.2.1 Antenatal Care (ANC) including Malaria & Sexually Transmitted infections (STIs) in pregnancy 4.2.2 Care at birth, skilled attendance, % CEmONC/ BEmoNC compliant health centres, quality of care 4.2.3 Postnatal Care (PNC) 4.2.4 Death Reviews
4.3 Newborn	Specific Newborn Health Policies, Strategies & Reports
	4.3.1 Essential newborn care, Neonatal resuscitation e.g. Helping Babies Breathe (HBB) 4.3.2 Management of preterm babies, including Kangaroo Mother Care (KMC) 4.3.3. PNC for mothers and newborns and Exclusive breastfeeding 4.3.4 Care for sick newborns e.g. through IMCI or facility care
4.4 Child	Specific Child Health Policies & Strategies & Reports
	4.4.1 IMCI including diarrhoea and penumonia case management, eg oral rehydration and zinc 4.4.2 Child nutrition and breast feeding 4.4.3 Malaria prevention including bednets and ITPi 4.4.5. Immunisation 4.4.6 PMTCT
High Impact Research Specific to RMNCH (Level 5)
5.0 Research
Partnerships and Convening Mechanisms (all levels)
Partnerships and/or Convening Mechanisms	Formal
	Informal
