# Supplementary material for: Countdown to 2015 country case studies: systematic tools to address the “black box” of health systems and policy assessment
Source: BMC Public Health. 2016 Sep 12;16(Suppl 2):790. doi: 10.1186/s12889-016-3402-5 (PMC5025822; doi:10.1186/s12889-016-3402-5)
Supplement: Additional file 3: — Health Policy Tracer Indicators Dashboard. (XLS 23 kb) [file 12889_2016_3402_MOESM3_ESM.xlsx]

## Sheet: Policy Tracer Indicators
		COUNTDOWN TO 2015: HEALTH POLICY TRACER INDICATORS DASHBOARD (as per CD Country Profile)		Yes/No	If "Yes", select year(s):				Reference When possible, please provide hyperlinks	Reference Verified?	Comments/ Notes
No.	Theme				Up to 2000	2001-2005	2006-2010	Post-2010
		Family planning for adolescents	Are there laws or regulations allowing adolescents (married or unmarried) to access contraception without parental or spousal consent? (Select response based on criteria below)
			Yes = legislation is available that allows adolescents to access contraception without parental or spousal consent. Partial = legislation is available that allows either married adolescents to access contraception without spousal consent or allows unmarried adolescents to access contraception without parental consent. No = no legislation is available that allows adolescents to access contraceptio…
		Legal status of abortion	In which of these circumstances is abortion allowed?
			To save a woman's life
			To preserve a woman's physical health
			To preserve a woman's mental health
			In case of rape or incest
			Because of foetal impairment
			For economic or social reasons
			On request
			Assess the overall status based on responses to above circumstances. Please select: Yes = all above circumstances No = none of the above circumstances Partial = some of the above circumstances (select x of 7 circumstances)
		Midwives authorized for specific tasks	How many of the 7 tasks are midwives authorised to provide?
			Administer parenteral antibiotics
			Administer uterotonic medicines
			Administer parenteral anticonvulsivants
			Manually remove the placenta
			Remove retained products of conception
			Perform assisted vaginal delivery
			Perform newborn rescucitation
			Assess the overall status based on responses to the above tasks. Please select: Yes = all above tasks No = none of the above tasks Partial = some of the above tasks (select x of 7 tasks)
		Maternity protection (Convention 183)	Has the maternity protection (Convention 183) been adopted?
			Reference: http://www.ilo.org/dyn/normlex/en/f?p=NORMLEXPUB:12100:0::NO::P12100_ILO_CODE:C183
		Maternal deaths notification	Is there a national policy requiring all maternal deaths to be notified within 24h to a central authority?
		Postnatal home visits in the first week after birth	Is there a policy recommending postnatal home visits by a trained provider for mother and newborn in the first week after childbirth?
		Kangaroo Mother Care for low birthweight newborns	Is there a national policy that recommends Kangaroo Mother Care for low birth weight or preterm newborns?
		Antenatal corticosteroids for management of preterm labour	Is there a national policy recommending antenatal corticosteroids for preter labour?
		International Code of Marketing of Breastmilk Substitutes	Has the International Code of Marketing of Breastmilk substitutes been adopted?
			Reference: http://www.who.int/nutrition/publications/code_english.pdf
		Community treatment of pneumonia with antibiotics	Does the country have a policy recommending management of pneumonia in the community or at home by a trained provider?
		Low osmolality ORS and zinc for management of diarrhoea	Does the country have a national policy recommending the use of low osmolarity Oral Rehydration Salts (ORS)?
			Does the country have a national policy recommending the use of Zinc for the managemement of diarrhoea?
			Assess the overall status based on responses to the indicators above. Please select: Yes = both of the above policies No = none of the above policies Partial = 1 of the above policies (select "1 of 2 policies")

## Sheet: Dropdown
Yes			Yes, at least 1		1 Integrated visit for mother & newborn					Yes
No			Yes, at least 2		Visit only for mother					No
			Yes, at least 3 or more		Visit only for newborn					Not applicable
			Yes, more than 3		Separate visits for mother & newborn
			No
Yes										Yes
										No
										Partial
Yes			Yes	Yes		Yes
No			No	No		No
Partial - 1 of 7 circumstances			Partial - 1 of 7 tasks	Partial - 1 of 2 policies		Partial - 1 of 4 circumstances
Partial - 2 of 7 circumstances			Partial - 2 of 7 tasks			Partial - 2 of 4 circumstances
Partial - 3 of 7 circumstances			Partial - 3 of 7 tasks			Partial - 3 of 4 circumstances
Partial - 4 of 7 circumstances			Partial - 4 of 7 tasks
Partial - 5 of 7 circumstances			Partial - 5 of 7 tasks
Partial - 6 of 7 circumstances			Partial - 6 of 7 tasks
I
II
III
IV
