# Supplementary material for: Countdown to 2015 country case studies: systematic tools to address the “black box” of health systems and policy assessment
Source: BMC Public Health. 2016 Sep 12;16(Suppl 2):790. doi: 10.1186/s12889-016-3402-5 (PMC5025822; doi:10.1186/s12889-016-3402-5)
Supplement: Additional file 4: — Health Systems Tracer Indicators Dashboard. (XLS 18 kb) [file 12889_2016_3402_MOESM4_ESM.xlsx]

## Sheet: Systems Tracer Indicators
COUNTDOWN TO 2015: HEALTH SYSTEMS TRACER INDICATORS DASHBOARD (As per CD Country Profile)
Table 1: Costed national RMNCH plan(s)			Yes/No*	If yes: Start Year	If yes: End Year	Reference When possible, please provide hyperlinks	Reference verified?	Comments/Notes
Has the country adopted a national strategy/plan of actions to improve reproductive health?*
Has this national strategy/plan of actions to improve reproductive health been costed?
Has the country adopted a national strategy/plan of actions to improve maternal health?*
Has this national strategy/plan of actions to improve maternal health been costed?
Has the country adopted a national strategy/plan of actions to improve newborn health?*
Has this national strategy/plan of actions to improve newborn health been costed?
Has the country adopted a national strategy/plan of actions to improve child health?*
Has this national strategy/plan of actions to improve child health been costed?
*Select "yes" from the dropdown menu even if the national strategy/plan not standalone and is integrated with another document
Table 2: Life Saving Commodities included in the Essential Supplies and Medicines List			Yes/No	If "Yes", select year(s):				Reference When possible, please provide hyperlinks	Reference verified?	Comments/ Notes
				Pre-2000	2000-2005	2006-2010	Post-2010
Reproductive Health Commodities	Female condom
	Emergency Contraception
	Implant
Maternal Health Commodities	Oxytocin
	Misoprostol
	Magnesium Sulphate
Newborn Health Commodities	Injectable Antibiotics
	Resuscitation Equipment
	Antenatal Corticosteroid
	Chlorhexidine
Child Health Commodities	Amoxicillin
	Oral Rehydration Salts
	Zinc
Table 3: Systems indicators				Number/ Proportion	Year (pre-2000)	Data source(s) When possible, please provide hyperlinks	Number/ Proportion	Year	Data source(s) When possible, please provide hyperlinks	Number/ Proportion	Year	Data source(s) When possible, please provide hyperlinks	Add more columns for more years as needed
Density of health professionals (per 10,000 population)	Doctors	Total
		Urban
		Rural
	Nurses	Total
		Urban
		Rural
	Midwives	Total
		Urban
		Rural
National Availability of Emergency Obstetric Care services (% of recommended minimum) Reference: Page 123, Indicator 1 in - http://www.unfpa.org/webdav/site/global/shared/documents/publications/2009/obstetric_monitoring.pdf

## Sheet: Dropdown
Yes			Yes, at least 1		1 Integrated visit for mother & newborn					Yes
No			Yes, at least 2		Visit only for mother					No
			Yes, at least 3 or more		Visit only for newborn					Not applicable
			Yes, more than 3		Separate visits for mother & newborn
			No
Yes										Yes
										No
										Partial
Yes			Yes	Yes		Yes
No			No	No		No
Partial - 1 of 7 circumstances			Partial - 1 of 7 tasks	Partial - 1 of 2 policies		Partial - 1 of 4 circumstances
Partial - 2 of 7 circumstances			Partial - 2 of 7 tasks			Partial - 2 of 4 circumstances
Partial - 3 of 7 circumstances			Partial - 3 of 7 tasks			Partial - 3 of 4 circumstances
Partial - 4 of 7 circumstances			Partial - 4 of 7 tasks
Partial - 5 of 7 circumstances			Partial - 5 of 7 tasks
Partial - 6 of 7 circumstances			Partial - 6 of 7 tasks
I
II
III
IV
